# Supplementary material for: Three new species of the genus Neophyllomyza Melander (Diptera, Milichiidae) from China, with a revised key to the Chinese species
Source: Zookeys. 2019 Jul 30;867:123–37. doi: 10.3897/zookeys.867.36247 (PMC6684552; doi:10.3897/zookeys.867.36247)
Supplement: XML Treatment for Neophyllomyza [file zookeys.867.36247-treatment1.xml]

<!DOCTYPE tp:taxon-treatment
  PUBLIC "-//TaxonX//DTD Taxonomic Treatment Publishing DTD v0 20100105//EN" "tax-treatment-NSO.dtd">
<tp:taxon-treatment xmlns:tp="http://www.plazi.org/taxpub"><tp:treatment-meta><kwd-group><label>Taxon classification</label><kwd><named-content xmlns:xlink="http://www.w3.org/1999/xlink" content-type="kingdom">Animalia</named-content></kwd><kwd><named-content xmlns:xlink="http://www.w3.org/1999/xlink" content-type="order">Diptera</named-content></kwd><kwd><named-content xmlns:xlink="http://www.w3.org/1999/xlink" content-type="family">Milichiidae</named-content></kwd></kwd-group><mixed-citation publication-type="journal"><person-group><name><surname>Xi</surname><given-names>Yu-Qiang</given-names></name><name><surname>Yang</surname><given-names>Ding</given-names></name><name><surname>Yin</surname><given-names>Xin-Ming</given-names></name></person-group><article-title>Three new species of the genus <italic><tp:taxon-name><tp:taxon-name-part taxon-name-part-type="genus" reg="Neophyllomyza">Neophyllomyza</tp:taxon-name-part></tp:taxon-name></italic> Melander (<tp:taxon-name><tp:taxon-name-part taxon-name-part-type="order">Diptera</tp:taxon-name-part></tp:taxon-name>, <tp:taxon-name><tp:taxon-name-part taxon-name-part-type="family">Milichiidae</tp:taxon-name-part></tp:taxon-name>) from China, with a revised key to the Chinese species</article-title><source>Zookeys</source><day>30</day><month>7</month><year>2019</year><volume>867</volume><fpage>123</fpage><lpage>137</lpage><pub-id pub-id-type="doi">10.3897/zookeys.867.36247</pub-id></mixed-citation></tp:treatment-meta><tp:nomenclature><tp:taxon-name>
            <object-id xmlns:xlink="http://www.w3.org/1999/xlink" content-type="arpha" xlink:type="simple">d6db127c-3714-5841-b553-a2654e5fde03</object-id>
            <tp:taxon-name-part taxon-name-part-type="genus" reg="Neophyllomyza">Neophyllomyza</tp:taxon-name-part>
          </tp:taxon-name><tp:taxon-authority>Melander, 1913: 243.</tp:taxon-authority></tp:nomenclature><tp:treatment-sec sec-type="type species" id="SECID0ENIAC"><title>Type species.</title><p><italic><tp:taxon-name><tp:taxon-name-part taxon-name-part-type="genus" reg="Neophyllomyza">Neophyllomyza</tp:taxon-name-part> <tp:taxon-name-part taxon-name-part-type="species" reg="quadricornis">quadricornis</tp:taxon-name-part></tp:taxon-name></italic> Melander, 1913</p></tp:treatment-sec><tp:treatment-sec sec-type="diagnosis" id="SECID0E5IAC"><title>Diagnosis.</title><p>Body small, 1.0–1.6 mm, brownish to dark brown. Postocellar setae cruciate or converging; paired cruciate setae present along the middle of the front; fronto-orbital setae extending to anterior margin of frons, the upper ones diverging, the lower converging; face excavated, cheeks narrow; palpus enlarged, compressed, apical setulae usually present; lunule small, bare.</p></tp:treatment-sec></tp:taxon-treatment>
