# Supplementary material for: Three new species of the genus Neophyllomyza Melander (Diptera, Milichiidae) from China, with a revised key to the Chinese species
Source: Zookeys. 2019 Jul 30;867:123–37. doi: 10.3897/zookeys.867.36247 (PMC6684552; doi:10.3897/zookeys.867.36247)
Supplement: XML Treatment for Neophyllomyza clavipalpis [file zookeys.867.36247-treatment2.xml]

<!DOCTYPE tp:taxon-treatment
  PUBLIC "-//TaxonX//DTD Taxonomic Treatment Publishing DTD v0 20100105//EN" "tax-treatment-NSO.dtd">
<tp:taxon-treatment xmlns:tp="http://www.plazi.org/taxpub"><tp:treatment-meta><kwd-group><label>Taxon classification</label><kwd><named-content xmlns:xlink="http://www.w3.org/1999/xlink" content-type="kingdom">Animalia</named-content></kwd><kwd><named-content xmlns:xlink="http://www.w3.org/1999/xlink" content-type="order">Diptera</named-content></kwd><kwd><named-content xmlns:xlink="http://www.w3.org/1999/xlink" content-type="family">Milichiidae</named-content></kwd></kwd-group><mixed-citation publication-type="journal"><person-group><name><surname>Xi</surname><given-names>Yu-Qiang</given-names></name><name><surname>Yang</surname><given-names>Ding</given-names></name><name><surname>Yin</surname><given-names>Xin-Ming</given-names></name></person-group><article-title>Three new species of the genus <italic><tp:taxon-name><tp:taxon-name-part taxon-name-part-type="genus" reg="Neophyllomyza">Neophyllomyza</tp:taxon-name-part></tp:taxon-name></italic> Melander (<tp:taxon-name><tp:taxon-name-part taxon-name-part-type="order">Diptera</tp:taxon-name-part></tp:taxon-name>, <tp:taxon-name><tp:taxon-name-part taxon-name-part-type="family">Milichiidae</tp:taxon-name-part></tp:taxon-name>) from China, with a revised key to the Chinese species</article-title><source>Zookeys</source><day>30</day><month>7</month><year>2019</year><volume>867</volume><fpage>123</fpage><lpage>137</lpage><pub-id pub-id-type="doi">10.3897/zookeys.867.36247</pub-id></mixed-citation></tp:treatment-meta><tp:nomenclature><tp:taxon-name>
            <object-id xmlns:xlink="http://www.w3.org/1999/xlink" content-type="arpha" xlink:type="simple">f71c4d1f-1163-56e5-b751-3496c15ae869</object-id>
            <tp:taxon-name-part taxon-name-part-type="genus" reg="Neophyllomyza">Neophyllomyza</tp:taxon-name-part>
            <tp:taxon-name-part taxon-name-part-type="species" reg="clavipalpis">clavipalpis</tp:taxon-name-part>
            <object-id xmlns:xlink="http://www.w3.org/1999/xlink" content-type="zoobank" xlink:type="simple">http://zoobank.org/78E8652E-9140-4927-9FA4-1A2D9E6BFB10</object-id>
          </tp:taxon-name><tp:taxon-status xmlns:xlink="http://www.w3.org/1999/xlink" xlink:type="simple">sp. nov.</tp:taxon-status><xref ref-type="fig" rid="F1">Figures 1–6</xref></tp:nomenclature><tp:treatment-sec sec-type="diagnosis" id="SECID0EPKAC"><title>Diagnosis.</title><p>Gena relatively narrowed, approximately one-twelfth eye height; palpus brown, apically with black sparse setae (Fig. <xref ref-type="fig" rid="F1">1</xref>). Epandrium irregularly horseshoe-shaped with strong setae; surstylus elongate and margin with dense setulae. Hypandrium narrowed; phallapodeme rod-like. (Fig. <xref ref-type="fig" rid="F1">5</xref>).</p><fig id="F1" position="float" orientation="portrait"><object-id xmlns:xlink="http://www.w3.org/1999/xlink" content-type="doi" xlink:type="simple">10.3897/zookeys.867.36247.figures1-6</object-id><object-id xmlns:xlink="http://www.w3.org/1999/xlink" content-type="arpha" xlink:type="simple">7535a372-d5aa-5b9b-90db-0440444b1211</object-id><label>Figures 1–6.</label><caption><p><italic><tp:taxon-name><tp:taxon-name-part taxon-name-part-type="genus" reg="Neophyllomyza">Neophyllomyza</tp:taxon-name-part> <tp:taxon-name-part taxon-name-part-type="species" reg="clavipalpis">clavipalpis</tp:taxon-name-part></tp:taxon-name></italic> sp. nov. (male). <bold>1</bold> Head, lateral view <bold>2</bold> wing <bold>3</bold> epandrium, cerci, and surstyli, posterior view <bold>4</bold> epandrium, cerci, and surstyli, lateral view <bold>5</bold> genitalia, posterior view (hypandrium; phallapodemic; subepandrial) <bold>6</bold> genitalia in lateral view (hypandrium; phallapodemic; subepandrial). Scale bars: 0.5 mm (<bold>1, 2</bold>); 0.1 mm (<bold>3–6</bold>).</p></caption><graphic xmlns:xlink="http://www.w3.org/1999/xlink" xlink:href="zookeys-867-123-g001.jpg" position="float" orientation="portrait" xlink:type="simple" id="oo_322007.jpg"><uri content-type="original_file" xlink:type="simple">https://binary.pensoft.net/fig/322007</uri></graphic></fig></tp:treatment-sec><tp:treatment-sec sec-type="description" id="SECID0E4KAC"><title>Description.</title><p><italic>Male</italic>. Body length 1.4–1.5 mm; wing length 1.3–1.4 mm.</p><p>Head (Fig. <xref ref-type="fig" rid="F1">1</xref>) darkish black with greyish microtomentum; orbital plate satiny blackish brown without microtomentum, ocellar triangle darkish black without microtomentum; lunule small, blackish with black margin. Posterior eye margin ventrally diverging from head margin; eye 1.4 times as high as long, gena approximately one-twelfth of eye height. Setae and setulae on head black; ocellar triangle with two ocellar setae and three short setae; frons with two orbital and two frontal setae, orbital setae lateroclinate and frontal setae medioclinate, three interfrontal setae; postocellar setae converging. Vibrissal angle relatively blunt; vibrissa strong, located above the level of lower margin of eye. Antenna darkish black, with microtomentum; pedicel with short black setae at middle and margin, setulae at margin longer than others, longest one approximately four times longer than others; first flagellomere with pubescence, approximately quadrate, apical margin smooth; arista two times as long as first flagellomere, black, pubescent very short. Proboscis geniculate, brownish-yellow, margin without setulae. Palpus rod-like, with blunt apex, narrow, approximately 0.2 mm, four times longer than wide; brown with short dense brownish pubescence, margin with black sparse setae.</p><p>Thorax black with grey microtomentum, except scutum shiny blackish-brown with sparse black microtomentum; scutellum darkish brown with grey microtomentum. Setae and setulae on thorax black; one h, two <abbrev xmlns:xlink="http://www.w3.org/1999/xlink" xlink:title="dorsocentral seta(e)" id="ABBRID0ENLAC" xlink:type="simple">dc</abbrev>, one <abbrev xmlns:xlink="http://www.w3.org/1999/xlink" xlink:title="prescutellar seta(e)" id="ABBRID0ERLAC" xlink:type="simple">prsc</abbrev>, two <abbrev xmlns:xlink="http://www.w3.org/1999/xlink" xlink:title="notopleural seta(e)" id="ABBRID0EVLAC" xlink:type="simple">npl</abbrev>, one <abbrev xmlns:xlink="http://www.w3.org/1999/xlink" xlink:title="presutural seta(e)" id="ABBRID0EZLAC" xlink:type="simple">prs</abbrev>, two <abbrev xmlns:xlink="http://www.w3.org/1999/xlink" xlink:title="postalar seta(e)" id="ABBRID0E4LAC" xlink:type="simple">pa</abbrev>, one <abbrev xmlns:xlink="http://www.w3.org/1999/xlink" xlink:title="katepisternal seta(e)" id="ABBRID0EBMAC" xlink:type="simple">kepsts</abbrev> (setulae at forward position); scutellum 1.5 times wider than long, with pair of <abbrev xmlns:xlink="http://www.w3.org/1999/xlink" xlink:title="apical scutellar seta(e)" id="ABBRID0EFMAC" xlink:type="simple">asc</abbrev> and <abbrev xmlns:xlink="http://www.w3.org/1999/xlink" xlink:title="basal scutellar seta(e)" id="ABBRID0EJMAC" xlink:type="simple">bsc</abbrev>, <abbrev xmlns:xlink="http://www.w3.org/1999/xlink" xlink:title="apical scutellar seta(e)" id="ABBRID0ENMAC" xlink:type="simple">asc</abbrev> 2.5 times longer than <abbrev xmlns:xlink="http://www.w3.org/1999/xlink" xlink:title="basal scutellar seta(e)" id="ABBRID0ERMAC" xlink:type="simple">bsc</abbrev>. Legs slender, darkish brown. Setae and setulae on legs black. Mid tibia with one black preapical dorsal seta. Wing hyaline (Fig. <xref ref-type="fig" rid="F1">2</xref>), unspotted; veins brown; Sc strong; M<sub>1</sub> between r-m and dm-cu a little longer than dm-cu. Calypter yellowish, with dense brownish microtrichiae, margin with brownish setulae. Knob of halter brownish, stalk brown.</p><p>Abdomen darkish brown with grey microtomentum. Setae and setulae on abdomen black; TII-TV with setae, marginal setae slightly longer than others; sternites with sparse black setulae. SII generally luniform, SIII and SIV broad with middle narrower, SIV wider than SIII; SV very shallowly falciform, apical margin extends to basal margin. Male genitalia (Figs <xref ref-type="fig" rid="F1">3–6</xref>): epandrium irregularly falciform with strong setae; surstylus elongate and margin with dense setulae; hypandrium narrowed, ribbon pattern; phallapodeme pear-shaped; subepandrial sclerite well developed; cercus wide with long setae.</p><p><italic>Female</italic>. Unknown.</p></tp:treatment-sec><tp:treatment-sec sec-type="type material" id="SECID0EFNAC"><title>Type material.</title><p>Holotype: ♂, <bold>China</bold>: Jilin, Antu, Changbai Mountain (<named-content xmlns:xlink="http://www.w3.org/1999/xlink" content-type="dwc:verbatimCoordinates" xlink:type="simple"><named-content content-type="geo-json" specific-use="{&#34;type&#34;:&#34;Point&#34;,&#34;coordinates&#34;:[128.137772,42.453944]}" id="NCID0EQNAC" xlink:type="simple">42°27'14.20"N, 128°08'15.98"E</named-content></named-content>; 1100 m), 26.VIII.2015, Yu-Qiang Xi (<named-content xmlns:xlink="http://www.w3.org/1999/xlink" content-type="dwc:institutional_code" xlink:type="simple">HAU</named-content>). Paratype: 1 ♂, same data as holotype (<named-content xmlns:xlink="http://www.w3.org/1999/xlink" content-type="dwc:institutional_code" xlink:type="simple">HAU</named-content>).</p></tp:treatment-sec><tp:treatment-sec sec-type="distribution" id="SECID0E6NAC"><title>Distribution.</title><p>China (Jilin).</p></tp:treatment-sec><tp:treatment-sec sec-type="etymology" id="SECID0EEOAC"><title>Etymology.</title><p>The specific name refers to the shape of the palpus.</p></tp:treatment-sec><tp:treatment-sec sec-type="remarks" id="SECID0EJOAC"><title>Remarks.</title><p>This new species is somewhat similar to <italic><tp:taxon-name><tp:taxon-name-part taxon-name-part-type="genus" reg="Neophyllomyza">N.</tp:taxon-name-part> <tp:taxon-name-part taxon-name-part-type="species" reg="acyglossa">acyglossa</tp:taxon-name-part></tp:taxon-name></italic> (Villeneuve), but can be differentiated from the latter by the following features: M<sub>1</sub> between r-m and dm-cu 1.8 times as long as dm-cu; knob of halter brownish, stalk brown; epandrium irregularly luniform. In <italic><tp:taxon-name><tp:taxon-name-part taxon-name-part-type="genus" reg="Neophyllomyza">N.</tp:taxon-name-part> <tp:taxon-name-part taxon-name-part-type="species" reg="acyglossa">acyglossa</tp:taxon-name-part></tp:taxon-name></italic>, M<sub>1</sub> between r-m and dm-cu is 1.2 times as long as dm-cu; knob of halter dark brown, stalk blackish brown; epandrium very finely crescentic (<xref ref-type="bibr" rid="B13">Villeneuve 1920</xref>).</p></tp:treatment-sec><ref-list><ref id="B13"><mixed-citation xmlns:xlink="http://www.w3.org/1999/xlink" xlink:type="simple"><person-group><name name-style="western"><surname>Villeneuve</surname><given-names>J</given-names></name></person-group> (<year>1920</year>) <article-title><italic><tp:taxon-name><tp:taxon-name-part taxon-name-part-type="genus">Vichyia</tp:taxon-name-part> <tp:taxon-name-part taxon-name-part-type="species">acyglossa</tp:taxon-name-part></tp:taxon-name></italic>, espèce et genre nouveaux de la famille des <tp:taxon-name><tp:taxon-name-part taxon-name-part-type="subfamily">Milichiinae</tp:taxon-name-part></tp:taxon-name> (Dipt. <tp:taxon-name><tp:taxon-name-part taxon-name-part-type="family">Muscidae</tp:taxon-name-part></tp:taxon-name>).</article-title><source>Bulletin Société entomologique d’Égypte</source><volume>1920</volume>: <fpage>69</fpage>–<lpage>70</lpage>.</mixed-citation></ref></ref-list></tp:taxon-treatment>
