# Supplementary material for: Three new species of the genus Neophyllomyza Melander (Diptera, Milichiidae) from China, with a revised key to the Chinese species
Source: Zookeys. 2019 Jul 30;867:123–37. doi: 10.3897/zookeys.867.36247 (PMC6684552; doi:10.3897/zookeys.867.36247)
Supplement: XML Treatment for Neophyllomyza motuoensis [file zookeys.867.36247-treatment3.xml]

<!DOCTYPE tp:taxon-treatment
  PUBLIC "-//TaxonX//DTD Taxonomic Treatment Publishing DTD v0 20100105//EN" "tax-treatment-NSO.dtd">
<tp:taxon-treatment xmlns:tp="http://www.plazi.org/taxpub"><tp:treatment-meta><kwd-group><label>Taxon classification</label><kwd><named-content xmlns:xlink="http://www.w3.org/1999/xlink" content-type="kingdom">Animalia</named-content></kwd><kwd><named-content xmlns:xlink="http://www.w3.org/1999/xlink" content-type="order">Diptera</named-content></kwd><kwd><named-content xmlns:xlink="http://www.w3.org/1999/xlink" content-type="family">Milichiidae</named-content></kwd></kwd-group><mixed-citation publication-type="journal"><person-group><name><surname>Xi</surname><given-names>Yu-Qiang</given-names></name><name><surname>Yang</surname><given-names>Ding</given-names></name><name><surname>Yin</surname><given-names>Xin-Ming</given-names></name></person-group><article-title>Three new species of the genus <italic><tp:taxon-name><tp:taxon-name-part taxon-name-part-type="genus" reg="Neophyllomyza">Neophyllomyza</tp:taxon-name-part></tp:taxon-name></italic> Melander (<tp:taxon-name><tp:taxon-name-part taxon-name-part-type="order">Diptera</tp:taxon-name-part></tp:taxon-name>, <tp:taxon-name><tp:taxon-name-part taxon-name-part-type="family">Milichiidae</tp:taxon-name-part></tp:taxon-name>) from China, with a revised key to the Chinese species</article-title><source>Zookeys</source><day>30</day><month>7</month><year>2019</year><volume>867</volume><fpage>123</fpage><lpage>137</lpage><pub-id pub-id-type="doi">10.3897/zookeys.867.36247</pub-id></mixed-citation></tp:treatment-meta><tp:nomenclature><tp:taxon-name>
            <object-id xmlns:xlink="http://www.w3.org/1999/xlink" content-type="arpha" xlink:type="simple">c7ac0384-bbfb-53be-be95-3cf2cec60a3c</object-id>
            <tp:taxon-name-part taxon-name-part-type="genus" reg="Neophyllomyza">Neophyllomyza</tp:taxon-name-part>
            <tp:taxon-name-part taxon-name-part-type="species" reg="motuoensis">motuoensis</tp:taxon-name-part>
            <object-id xmlns:xlink="http://www.w3.org/1999/xlink" content-type="zoobank" xlink:type="simple">http://zoobank.org/19C2D14C-E401-4577-90CD-A5E107C771AA</object-id>
          </tp:taxon-name><tp:taxon-status xmlns:xlink="http://www.w3.org/1999/xlink" xlink:type="simple">sp. nov.</tp:taxon-status><xref ref-type="fig" rid="F2">Figures 7–12</xref></tp:nomenclature><tp:treatment-sec sec-type="diagnosis" id="SECID0E1AAE"><title>Diagnosis.</title><p>Gena relatively narrowed, approximately one-ninth of eye height; palpus yellowish with short dense brownish pubescence (Fig. <xref ref-type="fig" rid="F2">7</xref>). Surstylus elongate, apically slightly blunted; hypandrium narrowed, irregularly quadrate; subepandrial sclerite well-developed. Cercus enlarged with long setae (Figs <xref ref-type="fig" rid="F2">9–12</xref>).</p><fig id="F2" position="float" orientation="portrait"><object-id xmlns:xlink="http://www.w3.org/1999/xlink" content-type="doi" xlink:type="simple">10.3897/zookeys.867.36247.figures7-12</object-id><object-id xmlns:xlink="http://www.w3.org/1999/xlink" content-type="arpha" xlink:type="simple">d1189d5e-259d-58f4-a0cf-9ea32a2d9be4</object-id><label>Figures 7–12.</label><caption><p><italic><tp:taxon-name><tp:taxon-name-part taxon-name-part-type="genus" reg="Neophyllomyza">Neophyllomyza</tp:taxon-name-part> <tp:taxon-name-part taxon-name-part-type="species" reg="motuoensis">motuoensis</tp:taxon-name-part></tp:taxon-name></italic> sp. nov. (male). <bold>7</bold> Head, lateral view <bold>8</bold> wing <bold>9</bold> epandrium, cerci, and surstyli, posterior view <bold>10</bold> epandrium, cerci, and surstyli, lateral view <bold>11</bold> genitalia, posterior view (hypandrium; phallapodemic; subepandrial) <bold>12</bold> genitalia, lateral view (hypandrium; phallapodemic; subepandrial). Scale bars: 0.5 mm (<bold>7, 8</bold>); 0.1 mm (<bold>9–12</bold>).</p></caption><graphic xmlns:xlink="http://www.w3.org/1999/xlink" xlink:href="zookeys-867-123-g002.jpg" position="float" orientation="portrait" xlink:type="simple" id="oo_322008.jpg"><uri content-type="original_file" xlink:type="simple">https://binary.pensoft.net/fig/322008</uri></graphic></fig></tp:treatment-sec><tp:treatment-sec sec-type="description" id="SECID0EIBAE"><title>Description.</title><p><italic>Male</italic>. Body length 1.2–1.5 mm; wing length 1.3–1.6 mm.</p><p>Head (Fig. <xref ref-type="fig" rid="F2">7</xref>) blackish-brown with greyish microtomentum; orbital plate subshiny blackish-brown without microtomentum; ocellar triangle darkish brown without microtomentum; lunule small, darkish yellow with black margin. Posterior eye margin ventrally diverging from head margin; eye 1.5 times as high as long, gena approximately one-ninth of eye height. Setae and setulae on head black; ocellar triangle with two ocellar setae and three short setae; frons with two orbital and two frontal setae, orbital setae lateroclinate and frontal setae medioclinate, three interfrontal setae; postocellar setae converging. Vibrissal angle relatively blunt; vibrissa strong, located at the level of lower margin of eye. Antenna darkish brown with microtomentum; pedicel with short black setae at middle and margin, setulae at margin longer than others, longest one approximately 2.5 times longer than others; first flagellomere with pubescence, approximately quadrate; arista 2.5 times as long as first flagellomere, darkish brown, distinctly short pubescence. Proboscis geniculate, darkish brown, margin without setulae. Palpus oblong with blunt apex in lateral view, approximately 0.2 mm, 4 times longer than wide; yellowish with short dense brownish pubescence, apically with short and long sparse black setae.</p><p>Thorax darkish brown with grey microtomentum, except scutum shiny blackish-brown with sparse black microtomentum; scutellum darkish brown with grey microtomentum. Setae and setulae on thorax black; one h, two <abbrev xmlns:xlink="http://www.w3.org/1999/xlink" xlink:title="dorsocentral seta(e)" id="ABBRID0EYBAE" xlink:type="simple">dc</abbrev>, one <abbrev xmlns:xlink="http://www.w3.org/1999/xlink" xlink:title="prescutellar seta(e)" id="ABBRID0E3BAE" xlink:type="simple">prsc</abbrev>, two <abbrev xmlns:xlink="http://www.w3.org/1999/xlink" xlink:title="notopleural seta(e)" id="ABBRID0EACAE" xlink:type="simple">npl</abbrev>, one <abbrev xmlns:xlink="http://www.w3.org/1999/xlink" xlink:title="presutural seta(e)" id="ABBRID0EECAE" xlink:type="simple">prs</abbrev>, one <abbrev xmlns:xlink="http://www.w3.org/1999/xlink" xlink:title="supraalar seta(e)" id="ABBRID0EICAE" xlink:type="simple">sa</abbrev>, one <abbrev xmlns:xlink="http://www.w3.org/1999/xlink" xlink:title="postalar seta(e)" id="ABBRID0EMCAE" xlink:type="simple">pa</abbrev>, one <abbrev xmlns:xlink="http://www.w3.org/1999/xlink" xlink:title="katepisternal seta(e)" id="ABBRID0EQCAE" xlink:type="simple">kepsts</abbrev> (a row of setulae at forward position); scutellum 1.5 times wider than long, with pair of <abbrev xmlns:xlink="http://www.w3.org/1999/xlink" xlink:title="apical scutellar seta(e)" id="ABBRID0EUCAE" xlink:type="simple">asc</abbrev> and <abbrev xmlns:xlink="http://www.w3.org/1999/xlink" xlink:title="basal scutellar seta(e)" id="ABBRID0EYCAE" xlink:type="simple">bsc</abbrev>, <abbrev xmlns:xlink="http://www.w3.org/1999/xlink" xlink:title="apical scutellar seta(e)" id="ABBRID0E3CAE" xlink:type="simple">asc</abbrev> 2.5 times longer than <abbrev xmlns:xlink="http://www.w3.org/1999/xlink" xlink:title="basal scutellar seta(e)" id="ABBRID0EADAE" xlink:type="simple">bsc</abbrev>. Legs slender, darkish brown except tarsi yellow. Setae and setulae on legs black. Mid tibia with one black preapical dorsal seta. Wing hyaline (Fig. <xref ref-type="fig" rid="F2">8</xref>); veins brown; Sc strong; M<sub>1</sub> between r-m and dm-cu longer than dm-cu. Calypter yellowish, with dense brownish microtrichae, margin with brownish setulae. Knob of halter yellowish white, stalk brownish.</p><p>Abdomen darkish brown with grey microtomentum. Setae and setulae on abdomen black; TII-T V with setae, rowed marginal setae slightly longer than others; sternites with sparse setulae. SII generally luniform, apically slightly blunt; SIII oblong; SIV irregularly quadrate; SV falciform, apical margin extends to basal margin extremely at mid. Male genitalia (Figs <xref ref-type="fig" rid="F2">9–12</xref>): epandrium irregularly semi-circular, with strong setae; surstylus elongate, apically slightly blunted, margin without dense setulae; hypandrium narrowed, irregularly quadrate; subepandrial sclerite well-developed; phallapodeme linearly pear-shaped. Cercus enlarged with long setae.</p><p><italic>Female</italic>. Body length 1.3–1.6 mm; wing length 1.4–1.6 mm. Similar to male. Female terminalia: TVIII distinctly narrowed, blackish with dense short microtomentum. Supra-anal plate irregularly quadrate; subanal plate luniform, apically wide and blunt, with sparse setulae. Cercus long, apically nearly circular; black, with sparse setulae.</p></tp:treatment-sec><tp:treatment-sec sec-type="type material" id="SECID0EUDAE"><title>Type material.</title><p>Holotype: ♂, <bold>China</bold>: Tibet, Motuo, 80 K (<named-content xmlns:xlink="http://www.w3.org/1999/xlink" content-type="dwc:verbatimCoordinates" xlink:type="simple"><named-content content-type="geo-json" specific-use="{&#34;type&#34;:&#34;Point&#34;,&#34;coordinates&#34;:[95.488219,29.655764]}" id="NCID0E6DAE" xlink:type="simple">29°39'20.75"N, 95°29'17.59"E</named-content></named-content>, 1000 m), 23.VII.2012, Xuan-Kun Li (<named-content xmlns:xlink="http://www.w3.org/1999/xlink" content-type="dwc:institutional_code" xlink:type="simple">CAU</named-content>). Paratypes: 1 ♂, 1 ♀, same data as holotype (<named-content xmlns:xlink="http://www.w3.org/1999/xlink" content-type="dwc:institutional_code" xlink:type="simple">CAU</named-content>); 1 ♂, 2 ♀♀, China, Tibet, Motuo, Beibeng (<named-content xmlns:xlink="http://www.w3.org/1999/xlink" content-type="dwc:verbatimCoordinates" xlink:type="simple"><named-content content-type="geo-json" specific-use="{&#34;type&#34;:&#34;Point&#34;,&#34;coordinates&#34;:[95.171831,29.241875]}" id="NCID0EREAE" xlink:type="simple">29°14'30.75"N, 95°10'18.59"E</named-content></named-content>, 700 m), 30.VII.2012, Wen-Liang Li (<named-content xmlns:xlink="http://www.w3.org/1999/xlink" content-type="dwc:institutional_code" xlink:type="simple">CAU</named-content>).</p></tp:treatment-sec><tp:treatment-sec sec-type="distribution" id="SECID0E2EAE"><title>Distribution.</title><p>China (Tibet).</p></tp:treatment-sec><tp:treatment-sec sec-type="etymology" id="SECID0EAFAE"><title>Etymology.</title><p>The specific name refers to the type locality of Motuo County.</p></tp:treatment-sec><tp:treatment-sec sec-type="remarks" id="SECID0EFFAE"><title>Remarks.</title><p>This new species is somewhat similar to <italic><tp:taxon-name><tp:taxon-name-part taxon-name-part-type="genus" reg="Neophyllomyza">N.</tp:taxon-name-part> <tp:taxon-name-part taxon-name-part-type="species" reg="lii">lii</tp:taxon-name-part></tp:taxon-name></italic> Xi et Yang, 2014 but can be differentiated from the latter by the following features: postocellar setae converging; three interfrontal setae; scutellum 1.5 times wider than long, with pair of <abbrev xmlns:xlink="http://www.w3.org/1999/xlink" xlink:title="apical scutellar seta(e)" id="ABBRID0EWFAE" xlink:type="simple">asc</abbrev> and <abbrev xmlns:xlink="http://www.w3.org/1999/xlink" xlink:title="basal scutellar seta(e)" id="ABBRID0E1FAE" xlink:type="simple">bsc</abbrev>, <abbrev xmlns:xlink="http://www.w3.org/1999/xlink" xlink:title="apical scutellar seta(e)" id="ABBRID0E5FAE" xlink:type="simple">asc</abbrev> 2.5 times longer than <abbrev xmlns:xlink="http://www.w3.org/1999/xlink" xlink:title="basal scutellar seta(e)" id="ABBRID0ECGAE" xlink:type="simple">bsc</abbrev>. In <italic><tp:taxon-name><tp:taxon-name-part taxon-name-part-type="genus" reg="Neophyllomyza">N.</tp:taxon-name-part> <tp:taxon-name-part taxon-name-part-type="species" reg="lii">lii</tp:taxon-name-part></tp:taxon-name></italic>, postocellar setae cruciate; four interfrontal setae; scutellum two times wider than long, with pair of <abbrev xmlns:xlink="http://www.w3.org/1999/xlink" xlink:title="apical scutellar seta(e)" id="ABBRID0ERGAE" xlink:type="simple">asc</abbrev> and <abbrev xmlns:xlink="http://www.w3.org/1999/xlink" xlink:title="basal scutellar seta(e)" id="ABBRID0EVGAE" xlink:type="simple">bsc</abbrev>, <abbrev xmlns:xlink="http://www.w3.org/1999/xlink" xlink:title="apical scutellar seta(e)" id="ABBRID0EZGAE" xlink:type="simple">asc</abbrev> three times longer than <abbrev xmlns:xlink="http://www.w3.org/1999/xlink" xlink:title="basal scutellar seta(e)" id="ABBRID0E4GAE" xlink:type="simple">bsc</abbrev> (<xref ref-type="bibr" rid="B15">Xi and Yang 2014</xref>).</p></tp:treatment-sec><ref-list><ref id="B15"><mixed-citation xmlns:xlink="http://www.w3.org/1999/xlink" xlink:type="simple"><person-group><name name-style="western"><surname>Xi</surname><given-names>YQ</given-names></name><name name-style="western"><surname>Yang</surname><given-names>D</given-names></name></person-group> (<year>2014</year>) <article-title><italic><tp:taxon-name><tp:taxon-name-part taxon-name-part-type="genus">Neophyllomyza</tp:taxon-name-part></tp:taxon-name></italic> (<tp:taxon-name><tp:taxon-name-part taxon-name-part-type="order">Diptera</tp:taxon-name-part></tp:taxon-name>: <tp:taxon-name><tp:taxon-name-part taxon-name-part-type="family">Milichiidae</tp:taxon-name-part></tp:taxon-name>) recorded from China with descriptions of three new species.</article-title><source>Florida Entomologist</source><volume>97</volume>: <fpage>1640</fpage>–<lpage>1647</lpage>. <ext-link xlink:type="simple" ext-link-type="doi" xlink:href="10.1653/024.097.0438">https://doi.org/10.1653/024.097.0438</ext-link></mixed-citation></ref></ref-list></tp:taxon-treatment>
