# Supplementary material for: Three new species of the genus Neophyllomyza Melander (Diptera, Milichiidae) from China, with a revised key to the Chinese species
Source: Zookeys. 2019 Jul 30;867:123–37. doi: 10.3897/zookeys.867.36247 (PMC6684552; doi:10.3897/zookeys.867.36247)
Supplement: XML Treatment for Neophyllomyza obtusa [file zookeys.867.36247-treatment4.xml]

<!DOCTYPE tp:taxon-treatment
  PUBLIC "-//TaxonX//DTD Taxonomic Treatment Publishing DTD v0 20100105//EN" "tax-treatment-NSO.dtd">
<tp:taxon-treatment xmlns:tp="http://www.plazi.org/taxpub"><tp:treatment-meta><kwd-group><label>Taxon classification</label><kwd><named-content xmlns:xlink="http://www.w3.org/1999/xlink" content-type="kingdom">Animalia</named-content></kwd><kwd><named-content xmlns:xlink="http://www.w3.org/1999/xlink" content-type="order">Diptera</named-content></kwd><kwd><named-content xmlns:xlink="http://www.w3.org/1999/xlink" content-type="family">Milichiidae</named-content></kwd></kwd-group><mixed-citation publication-type="journal"><person-group><name><surname>Xi</surname><given-names>Yu-Qiang</given-names></name><name><surname>Yang</surname><given-names>Ding</given-names></name><name><surname>Yin</surname><given-names>Xin-Ming</given-names></name></person-group><article-title>Three new species of the genus <italic><tp:taxon-name><tp:taxon-name-part taxon-name-part-type="genus" reg="Neophyllomyza">Neophyllomyza</tp:taxon-name-part></tp:taxon-name></italic> Melander (<tp:taxon-name><tp:taxon-name-part taxon-name-part-type="order">Diptera</tp:taxon-name-part></tp:taxon-name>, <tp:taxon-name><tp:taxon-name-part taxon-name-part-type="family">Milichiidae</tp:taxon-name-part></tp:taxon-name>) from China, with a revised key to the Chinese species</article-title><source>Zookeys</source><day>30</day><month>7</month><year>2019</year><volume>867</volume><fpage>123</fpage><lpage>137</lpage><pub-id pub-id-type="doi">10.3897/zookeys.867.36247</pub-id></mixed-citation></tp:treatment-meta><tp:nomenclature><tp:taxon-name>
            <object-id xmlns:xlink="http://www.w3.org/1999/xlink" content-type="arpha" xlink:type="simple">1daa7a8d-0b51-55ff-8a8c-2b586af9bc8b</object-id>
            <tp:taxon-name-part taxon-name-part-type="genus" reg="Neophyllomyza">Neophyllomyza</tp:taxon-name-part>
            <tp:taxon-name-part taxon-name-part-type="species" reg="obtusa">obtusa</tp:taxon-name-part>
            <object-id xmlns:xlink="http://www.w3.org/1999/xlink" content-type="zoobank" xlink:type="simple">http://zoobank.org/1ABDE481-E006-43CD-BADB-BBA0722E53C6</object-id>
          </tp:taxon-name><tp:taxon-status xmlns:xlink="http://www.w3.org/1999/xlink" xlink:type="simple">sp. nov.</tp:taxon-status><xref ref-type="fig" rid="F3">Figures 13–18</xref></tp:nomenclature><tp:treatment-sec sec-type="diagnosis" id="SECID0ERIAE"><title>Diagnosis.</title><p>Gena narrowed, approximately one-fifteenth eye height; palpus darkish yellow and terminal with short and long sparse black setae (Fig. <xref ref-type="fig" rid="F3">13</xref>). Surstylus wide, apically blunt; hypandrium narrowed, finely luniform; subepandrial sclerite well-developed, irregularly quadrate. Cercus enlarged with long setae (Figs <xref ref-type="fig" rid="F3">15–18</xref>).</p><fig id="F3" position="float" orientation="portrait"><object-id xmlns:xlink="http://www.w3.org/1999/xlink" content-type="doi" xlink:type="simple">10.3897/zookeys.867.36247.figures13-18</object-id><object-id xmlns:xlink="http://www.w3.org/1999/xlink" content-type="arpha" xlink:type="simple">51c38aca-292e-51bb-9518-b236ed1809f9</object-id><label>Figures 13–18.</label><caption><p><italic><tp:taxon-name><tp:taxon-name-part taxon-name-part-type="genus" reg="Neophyllomyza">Neophyllomyza</tp:taxon-name-part> <tp:taxon-name-part taxon-name-part-type="species" reg="obtusa">obtusa</tp:taxon-name-part></tp:taxon-name></italic> sp. nov. (male). <bold>13</bold> Head, lateral view <bold>14</bold> wing <bold>15</bold> epandrium, cerci, and surstyli, posterior view <bold>16</bold> epandrium, cerci, and surstyli, lateral view <bold>17</bold> genitalia, posterior view (hypandrium; phallapodemic; subepandrial) <bold>18</bold> genitalia, lateral view (hypandrium; phallapodemic; subepandrial). Scale bars: 0.5 mm (<bold>13, 14</bold>); 0.1 mm (<bold>15–18</bold>).</p></caption><graphic xmlns:xlink="http://www.w3.org/1999/xlink" xlink:href="zookeys-867-123-g003.jpg" position="float" orientation="portrait" xlink:type="simple" id="oo_322009.jpg"><uri content-type="original_file" xlink:type="simple">https://binary.pensoft.net/fig/322009</uri></graphic></fig></tp:treatment-sec><tp:treatment-sec sec-type="description" id="SECID0E6IAE"><title>Description.</title><p><italic>Male</italic>. Body length 1.1–1.2 mm; wing length 1.1–1.2 mm.</p><p>Head (Fig. <xref ref-type="fig" rid="F3">13</xref>) black with greyish microtomentum; orbital plate subshiny black without microtomentum; ocellar triangle black without microtomentum; lunule small, yellow with brown margin. Posterior eye margin ventrally diverging from head margin; eye 1.4 times as high as long, gena approximately one-fifteenth eye height. Setae and setulae on head black; ocellar triangle with two ocellar setae and three short setae; frons with two orbital and two frontal setae, orbital setae lateroclinate and frontal setae medioclinate, three interfrontal setae; postocellar setae cruciate. Vibrissal angle blunt; vibrissa strong, located at level of lower margin of eye. Antenna brown with microtomentum; pedicel with short black setulae at middle and margin, setulae at margin longer than others, longest one approximately 3.5 times longer than others; first flagellomere with pubescence, irregularly circular; arista four times as long as first flagellomere, brown, distinctly pubescent. Proboscis long, geniculate, darkish yellow, margin with short sparse black setulae. Palpus oblong with blunt apex in lateral view, less than 0.2 mm, four times longer than wide; darkish yellow, with short dense brownish pubescence, apically with short and long sparse black setae.</p><p>Thorax darkish brown with grey microtomentum, except mesonotum shiny darkish brown with sparse black microtomentum; scutellum blackish-brown with grey microtomentum. Setae and setulae on thorax black; one h, two <abbrev xmlns:xlink="http://www.w3.org/1999/xlink" xlink:title="dorsocentral seta(e)" id="ABBRID0EPJAE" xlink:type="simple">dc</abbrev>, one <abbrev xmlns:xlink="http://www.w3.org/1999/xlink" xlink:title="prescutellar seta(e)" id="ABBRID0ETJAE" xlink:type="simple">prsc</abbrev>, two <abbrev xmlns:xlink="http://www.w3.org/1999/xlink" xlink:title="notopleural seta(e)" id="ABBRID0EXJAE" xlink:type="simple">npl</abbrev>, one <abbrev xmlns:xlink="http://www.w3.org/1999/xlink" xlink:title="presutural seta(e)" id="ABBRID0E2JAE" xlink:type="simple">prs</abbrev>, one <abbrev xmlns:xlink="http://www.w3.org/1999/xlink" xlink:title="postsutural seta(e)" id="ABBRID0E6JAE" xlink:type="simple">pos</abbrev>, one <abbrev xmlns:xlink="http://www.w3.org/1999/xlink" xlink:title="intraalar seta(e)" id="ABBRID0EDKAE" xlink:type="simple">ia</abbrev>, one <abbrev xmlns:xlink="http://www.w3.org/1999/xlink" xlink:title="supraalar seta(e)" id="ABBRID0EHKAE" xlink:type="simple">sa</abbrev>, one <abbrev xmlns:xlink="http://www.w3.org/1999/xlink" xlink:title="postalar seta(e)" id="ABBRID0ELKAE" xlink:type="simple">pa</abbrev>, one <abbrev xmlns:xlink="http://www.w3.org/1999/xlink" xlink:title="katepisternal seta(e)" id="ABBRID0EPKAE" xlink:type="simple">kepsts</abbrev> (setulae at forward position); scutellum 1.6 times wider than long, with pair of <abbrev xmlns:xlink="http://www.w3.org/1999/xlink" xlink:title="apical scutellar seta(e)" id="ABBRID0ETKAE" xlink:type="simple">asc</abbrev> and <abbrev xmlns:xlink="http://www.w3.org/1999/xlink" xlink:title="basal scutellar seta(e)" id="ABBRID0EXKAE" xlink:type="simple">bsc</abbrev>, <abbrev xmlns:xlink="http://www.w3.org/1999/xlink" xlink:title="apical scutellar seta(e)" id="ABBRID0E2KAE" xlink:type="simple">asc</abbrev> three times longer than <abbrev xmlns:xlink="http://www.w3.org/1999/xlink" xlink:title="basal scutellar seta(e)" id="ABBRID0E6KAE" xlink:type="simple">bsc</abbrev>. Legs slender, darkish brown, except tarsi darkish yellow. Setae and setulae on legs black. Mid tibia with 1 black preapical dorsal seta. Wing hyaline (Fig. <xref ref-type="fig" rid="F3">14</xref>); veins brown; Sc strong; M<sub>1</sub> between r-m and dm-cu longer than dm-cu. Calypter yellowish with dense brownish microtrichae, margin with brownish setulae. Knob of halter brown, stalk brownish.</p><p>Abdomen darkish brown with grey microtomentum. Setae and setulae on abdomen black; TII-T V with setae at posterior 3/4, marginal setae longer than others; sternites with sparse setulae. SII generally luniform, apical margin slightly blunt; SIII oblong; SIV very broadly broad with middle narrower, apical margin slightly wider than basal margin; SV broadly broad with middle narrower, the apical margin smooth and depressed falciform. Male genitalia (Figs <xref ref-type="fig" rid="F3">15–18</xref>): epandrium irregularly luniform, with strong setae; surstylus wide, apically blunt; hypandrium narrowed, very shallowly falciform; subepandrial sclerite well-developed, irregularly quadrate; phallapodemic sclerite linearly irregularly quadrato-rhombiform. Cercus enlarged with long setae.</p><p><italic>Female</italic>. Unknown.</p></tp:treatment-sec><tp:treatment-sec sec-type="type material" id="SECID0ETLAE"><title>Type material.</title><p>Holotype: ♂, <bold>China</bold>: Guangxi, Fangchenggang, Shangsi (<named-content xmlns:xlink="http://www.w3.org/1999/xlink" content-type="dwc:verbatimCoordinates" xlink:type="simple"><named-content content-type="geo-json" specific-use="{&#34;type&#34;:&#34;Point&#34;,&#34;coordinates&#34;:[107.905225,21.907569]}" id="NCID0E5LAE" xlink:type="simple">21°54'27.25"N, 107°54'18.81"E</named-content></named-content>, 1400 m), 17.V.2013, Xing-Yue Liu (<named-content xmlns:xlink="http://www.w3.org/1999/xlink" content-type="dwc:institutional_code" xlink:type="simple">CAU</named-content>). Paratypes: 2 ♂♂, same data as holotype (<named-content xmlns:xlink="http://www.w3.org/1999/xlink" content-type="dwc:institutional_code" xlink:type="simple">CAU</named-content>).</p></tp:treatment-sec><tp:treatment-sec sec-type="distribution" id="SECID0ENMAE"><title>Distribution.</title><p>China (Guangxi).</p></tp:treatment-sec><tp:treatment-sec sec-type="etymology" id="SECID0ESMAE"><title>Etymology.</title><p>The specific name refers to the shape of the vibrissal angle.</p></tp:treatment-sec><tp:treatment-sec sec-type="remarks" id="SECID0EXMAE"><title>Remarks.</title><p>This new species is somewhat similar to <italic><tp:taxon-name><tp:taxon-name-part taxon-name-part-type="genus" reg="Neophyllomyza">N.</tp:taxon-name-part> <tp:taxon-name-part taxon-name-part-type="species" reg="leanderi">leanderi</tp:taxon-name-part></tp:taxon-name></italic> (Hendel, 1924), but can be differentiated from the latter by the following features: knob of halter brown, stalk brownish; surstylus wide, apically blunt; cercus wide. In <italic><tp:taxon-name><tp:taxon-name-part taxon-name-part-type="genus" reg="Neophyllomyza">N.</tp:taxon-name-part> <tp:taxon-name-part taxon-name-part-type="species" reg="leanderi">leanderi</tp:taxon-name-part></tp:taxon-name></italic>, knob of halter yellowish, stalk yellow; surstylus relatively narrow and long; cercus long and thin (<xref ref-type="bibr" rid="B5">Hendel 1924</xref>).</p></tp:treatment-sec><ref-list><ref id="B5"><mixed-citation xmlns:xlink="http://www.w3.org/1999/xlink" xlink:type="simple"><person-group><name name-style="western"><surname>Hendel</surname><given-names>F</given-names></name></person-group> (<year>1924</year>) <article-title>Neue europäische <italic><tp:taxon-name><tp:taxon-name-part taxon-name-part-type="genus">Phyllomyza</tp:taxon-name-part></tp:taxon-name></italic>-Arten (Dipt. <tp:taxon-name><tp:taxon-name-part taxon-name-part-type="family">Milichiidae</tp:taxon-name-part></tp:taxon-name>).</article-title><source>Deutsche entomologische Zeitschrift</source><volume>1924</volume>: <fpage>405</fpage>–<lpage>408</lpage>. <ext-link xlink:type="simple" ext-link-type="doi" xlink:href="10.1002/mmnd.48019240505">https://doi.org/10.1002/mmnd.48019240505</ext-link></mixed-citation></ref></ref-list></tp:taxon-treatment>
