# Supplementary material for: Three new species of the genus Neophyllomyza Melander (Diptera, Milichiidae) from China, with a revised key to the Chinese species
Source: Zookeys. 2019 Jul 30;867:123–37. doi: 10.3897/zookeys.867.36247 (PMC6684552; doi:10.3897/zookeys.867.36247)
Supplement: XML Treatment for Neophyllomyza luteipalpis [file zookeys.867.36247-treatment5.xml]

<!DOCTYPE tp:taxon-treatment
  PUBLIC "-//TaxonX//DTD Taxonomic Treatment Publishing DTD v0 20100105//EN" "tax-treatment-NSO.dtd">
<tp:taxon-treatment xmlns:tp="http://www.plazi.org/taxpub"><tp:treatment-meta><kwd-group><label>Taxon classification</label><kwd><named-content xmlns:xlink="http://www.w3.org/1999/xlink" content-type="kingdom">Animalia</named-content></kwd><kwd><named-content xmlns:xlink="http://www.w3.org/1999/xlink" content-type="order">Diptera</named-content></kwd><kwd><named-content xmlns:xlink="http://www.w3.org/1999/xlink" content-type="family">Milichiidae</named-content></kwd></kwd-group><mixed-citation publication-type="journal"><person-group><name><surname>Xi</surname><given-names>Yu-Qiang</given-names></name><name><surname>Yang</surname><given-names>Ding</given-names></name><name><surname>Yin</surname><given-names>Xin-Ming</given-names></name></person-group><article-title>Three new species of the genus <italic><tp:taxon-name><tp:taxon-name-part taxon-name-part-type="genus" reg="Neophyllomyza">Neophyllomyza</tp:taxon-name-part></tp:taxon-name></italic> Melander (<tp:taxon-name><tp:taxon-name-part taxon-name-part-type="order">Diptera</tp:taxon-name-part></tp:taxon-name>, <tp:taxon-name><tp:taxon-name-part taxon-name-part-type="family">Milichiidae</tp:taxon-name-part></tp:taxon-name>) from China, with a revised key to the Chinese species</article-title><source>Zookeys</source><day>30</day><month>7</month><year>2019</year><volume>867</volume><fpage>123</fpage><lpage>137</lpage><pub-id pub-id-type="doi">10.3897/zookeys.867.36247</pub-id></mixed-citation></tp:treatment-meta><tp:nomenclature><tp:taxon-name>
            <object-id xmlns:xlink="http://www.w3.org/1999/xlink" content-type="arpha" xlink:type="simple">d1cc7dc3-2477-558f-a297-3c2acc55870f</object-id>
            <tp:taxon-name-part taxon-name-part-type="genus" reg="Neophyllomyza">Neophyllomyza</tp:taxon-name-part>
            <tp:taxon-name-part taxon-name-part-type="species" reg="luteipalpis">luteipalpis</tp:taxon-name-part>
          </tp:taxon-name><tp:taxon-authority>Xi &amp; Yang, 2014</tp:taxon-authority><xref ref-type="fig" rid="F4">Figures 19–24</xref><tp:nomenclature-citation-list><tp:nomenclature-citation><tp:taxon-name>
                <tp:taxon-name-part taxon-name-part-type="genus" reg="Neophyllomyza">Neophyllomyza</tp:taxon-name-part>
                <tp:taxon-name-part taxon-name-part-type="species" reg="luteipalpis">luteipalpis</tp:taxon-name-part>
              </tp:taxon-name><comment>Xi et Yang, 2014: 1641. Type-locality: China (Yunnan).</comment></tp:nomenclature-citation></tp:nomenclature-citation-list></tp:nomenclature><tp:treatment-sec sec-type="diagnosis" id="SECID0EMPAE"><title>Diagnosis.</title><p>Body, 1.4–1.6 mm; wing, 1.4–1.6 mm. Gena very narrowed, approximately one-nineteenth eye height. Palpus darkish yellow, apically brownish and with strong setae. Epandrium irregularly hemispherical with strong setae; surstylus elongate and margin with dense setulae; cercus bifurcated and with long setae.</p><fig id="F4" position="float" orientation="portrait"><object-id xmlns:xlink="http://www.w3.org/1999/xlink" content-type="doi" xlink:type="simple">10.3897/zookeys.867.36247.figures19-24</object-id><object-id xmlns:xlink="http://www.w3.org/1999/xlink" content-type="arpha" xlink:type="simple">a537b8bf-12b0-585b-a073-f54ebc4a2e40</object-id><label>Figures 19–24.</label><caption><p><italic><tp:taxon-name><tp:taxon-name-part taxon-name-part-type="genus" reg="Neophyllomyza">Neophyllomyza</tp:taxon-name-part> <tp:taxon-name-part taxon-name-part-type="species" reg="luteipalpis">luteipalpis</tp:taxon-name-part></tp:taxon-name></italic> Xi &amp; Yang, 2014 (male). <bold>19</bold> Head, lateral view <bold>20</bold> wing <bold>21</bold> epandrium, cerci, and surstyli, posterior view <bold>22</bold> epandrium, cerci, and surstyli, lateral view <bold>23</bold> genitalia, posterior view (hypandrium; phallapodemic; subepandrial) <bold>24</bold> genitalia, lateral view (hypandrium; phallapodemic; subepandrial). Scale bars: 0.5 mm (<bold>19, 20</bold>); 0.1 mm (<bold>21–24</bold>).</p></caption><graphic xmlns:xlink="http://www.w3.org/1999/xlink" xlink:href="zookeys-867-123-g004.jpg" position="float" orientation="portrait" xlink:type="simple" id="oo_322010.jpg"><uri content-type="original_file" xlink:type="simple">https://binary.pensoft.net/fig/322010</uri></graphic></fig></tp:treatment-sec><tp:treatment-sec sec-type="material" id="SECID0ERPAE"><title>Material.</title><p>1 ♂, <bold>China</bold>: Yunnan, Baoshan, Baihualing (<named-content xmlns:xlink="http://www.w3.org/1999/xlink" content-type="dwc:verbatimCoordinates" xlink:type="simple"><named-content content-type="geo-json" specific-use="{&#34;type&#34;:&#34;Point&#34;,&#34;coordinates&#34;:[98.806411,25.292458]}" id="NCID0E3PAE" xlink:type="simple">25°17'32.85"N, 98°48'23.08"E</named-content></named-content>; 1575 m), 12.VII.2012, Wen-Liang Li (<named-content xmlns:xlink="http://www.w3.org/1999/xlink" content-type="dwc:institutional_code" xlink:type="simple">CAU</named-content>); 1 ♂, <bold>China</bold>: Yunnan, Yingjiang, Xima (<named-content xmlns:xlink="http://www.w3.org/1999/xlink" content-type="dwc:verbatimCoordinates" xlink:type="simple"><named-content content-type="geo-json" specific-use="{&#34;type&#34;:&#34;Point&#34;,&#34;coordinates&#34;:[97.656414,24.615731]}" id="NCID0ELQAE" xlink:type="simple">24°36'56.63"N, 97°39'23.09"E</named-content></named-content>; 1390 m), 5.V.2012, Wen-Liang Li (<named-content xmlns:xlink="http://www.w3.org/1999/xlink" content-type="dwc:institutional_code" xlink:type="simple">CAU</named-content>); 1 ♂, <bold>China</bold>: Yunnan, Tengchong, Guangming (<named-content xmlns:xlink="http://www.w3.org/1999/xlink" content-type="dwc:verbatimCoordinates" xlink:type="simple"><named-content content-type="geo-json" specific-use="{&#34;type&#34;:&#34;Point&#34;,&#34;coordinates&#34;:[98.541350,25.487756]}" id="NCID0E1QAE" xlink:type="simple">25°29'15.92"N, 98°32'28.86"E</named-content></named-content>; 1835 m), 7.V.2012, Wen-Liang Li (<named-content xmlns:xlink="http://www.w3.org/1999/xlink" content-type="dwc:institutional_code" xlink:type="simple">CAU</named-content>); 3 ♀♀, <bold>China</bold>: Yunnan, Baoshan, Baihualing (<named-content xmlns:xlink="http://www.w3.org/1999/xlink" content-type="dwc:verbatimCoordinates" xlink:type="simple"><named-content content-type="geo-json" specific-use="{&#34;type&#34;:&#34;Point&#34;,&#34;coordinates&#34;:[98.806411,25.292458]}" id="NCID0EJRAE" xlink:type="simple">25°17'32.85"N, 98°48'23.08"E</named-content></named-content>; 1575 m), 16.V.2012, Wen-Liang Li (<named-content xmlns:xlink="http://www.w3.org/1999/xlink" content-type="dwc:institutional_code" xlink:type="simple">CAU</named-content>).</p></tp:treatment-sec><tp:treatment-sec sec-type="distribution" id="SECID0ETRAE"><title>Distribution.</title><p>China (Yunnan).</p></tp:treatment-sec></tp:taxon-treatment>
