# Supplementary material for: Three new species of the genus Neophyllomyza Melander (Diptera, Milichiidae) from China, with a revised key to the Chinese species
Source: Zookeys. 2019 Jul 30;867:123–37. doi: 10.3897/zookeys.867.36247 (PMC6684552; doi:10.3897/zookeys.867.36247)
Supplement: XML Treatment for Neophyllomyza lii [file zookeys.867.36247-treatment6.xml]

<!DOCTYPE tp:taxon-treatment
  PUBLIC "-//TaxonX//DTD Taxonomic Treatment Publishing DTD v0 20100105//EN" "tax-treatment-NSO.dtd">
<tp:taxon-treatment xmlns:tp="http://www.plazi.org/taxpub"><tp:treatment-meta><kwd-group><label>Taxon classification</label><kwd><named-content xmlns:xlink="http://www.w3.org/1999/xlink" content-type="kingdom">Animalia</named-content></kwd><kwd><named-content xmlns:xlink="http://www.w3.org/1999/xlink" content-type="order">Diptera</named-content></kwd><kwd><named-content xmlns:xlink="http://www.w3.org/1999/xlink" content-type="family">Milichiidae</named-content></kwd></kwd-group><mixed-citation publication-type="journal"><person-group><name><surname>Xi</surname><given-names>Yu-Qiang</given-names></name><name><surname>Yang</surname><given-names>Ding</given-names></name><name><surname>Yin</surname><given-names>Xin-Ming</given-names></name></person-group><article-title>Three new species of the genus <italic><tp:taxon-name><tp:taxon-name-part taxon-name-part-type="genus" reg="Neophyllomyza">Neophyllomyza</tp:taxon-name-part></tp:taxon-name></italic> Melander (<tp:taxon-name><tp:taxon-name-part taxon-name-part-type="order">Diptera</tp:taxon-name-part></tp:taxon-name>, <tp:taxon-name><tp:taxon-name-part taxon-name-part-type="family">Milichiidae</tp:taxon-name-part></tp:taxon-name>) from China, with a revised key to the Chinese species</article-title><source>Zookeys</source><day>30</day><month>7</month><year>2019</year><volume>867</volume><fpage>123</fpage><lpage>137</lpage><pub-id pub-id-type="doi">10.3897/zookeys.867.36247</pub-id></mixed-citation></tp:treatment-meta><tp:nomenclature><tp:taxon-name>
            <object-id xmlns:xlink="http://www.w3.org/1999/xlink" content-type="arpha" xlink:type="simple">7d95924e-6e22-50e0-b40d-99860a141032</object-id>
            <tp:taxon-name-part taxon-name-part-type="genus" reg="Neophyllomyza">Neophyllomyza</tp:taxon-name-part>
            <tp:taxon-name-part taxon-name-part-type="species" reg="lii">lii</tp:taxon-name-part>
          </tp:taxon-name><tp:taxon-authority>Xi &amp; Yang, 2014</tp:taxon-authority><xref ref-type="fig" rid="F5">Figures 25–30</xref><tp:nomenclature-citation-list><tp:nomenclature-citation><tp:taxon-name>
                <tp:taxon-name-part taxon-name-part-type="genus" reg="Neophyllomyza">Neophyllomyza</tp:taxon-name-part>
                <tp:taxon-name-part taxon-name-part-type="species" reg="lii">lii</tp:taxon-name-part>
              </tp:taxon-name><comment>Xi et Yang, 2014: 1643. Type-locality: China (Yunnan).</comment></tp:nomenclature-citation></tp:nomenclature-citation-list></tp:nomenclature><tp:treatment-sec sec-type="diagnosis" id="SECID0ENTAE"><title>Diagnosis.</title><p>Body, 1.4–1.6 mm; wing, 1.2–1.4 mm. Gena narrowed, approximately one-twelfth eye height; palpus brownish; apically with both short and long sparse black setae; epandrium irregularly hemispherical, with strong setae; surstylus elongate with apex slightly acute, margin with dense setulae; cercus bifurcated and elongate, with long setae.</p><fig id="F5" position="float" orientation="portrait"><object-id xmlns:xlink="http://www.w3.org/1999/xlink" content-type="doi" xlink:type="simple">10.3897/zookeys.867.36247.figures25-30</object-id><object-id xmlns:xlink="http://www.w3.org/1999/xlink" content-type="arpha" xlink:type="simple">24e359c4-5bd3-5093-915b-448225f6ded6</object-id><label>Figures 25–30.</label><caption><p><italic><tp:taxon-name><tp:taxon-name-part taxon-name-part-type="genus" reg="Neophyllomyza">Neophyllomyza</tp:taxon-name-part> <tp:taxon-name-part taxon-name-part-type="species" reg="lii">lii</tp:taxon-name-part></tp:taxon-name></italic> Xi &amp; Yang, 2014 (male). <bold>25</bold> Head, lateral view <bold>26</bold> wing <bold>27</bold> epandrium, cerci, and surstyli, posterior view <bold>28</bold> epandrium, cerci, and surstyli, lateral view <bold>29</bold> genitalia, posterior view (hypandrium; phallapodemic; subepandrial) <bold>30</bold> genitalia, lateral view (hypandrium; phallapodemic; subepandrial). Scale bars: 0.5 mm (<bold>25, 26</bold>); 0.1 mm (<bold>27–30</bold>).</p></caption><graphic xmlns:xlink="http://www.w3.org/1999/xlink" xlink:href="zookeys-867-123-g005.jpg" position="float" orientation="portrait" xlink:type="simple" id="oo_322011.jpg"><uri content-type="original_file" xlink:type="simple">https://binary.pensoft.net/fig/322011</uri></graphic></fig></tp:treatment-sec><tp:treatment-sec sec-type="material" id="SECID0ESTAE"><title>Material.</title><p>1 ♂, <bold>China</bold>: Yunnan, Yingjing, Tongbiguan (<named-content xmlns:xlink="http://www.w3.org/1999/xlink" content-type="dwc:verbatimCoordinates" xlink:type="simple"><named-content content-type="geo-json" specific-use="{&#34;type&#34;:&#34;Point&#34;,&#34;coordinates&#34;:[97.656414,24.615731]}" id="NCID0E4TAE" xlink:type="simple">24°36'56.63"N 97°39'23.09"E</named-content></named-content>, 1340 m), 1.V.2012, Wen-Liang Li (<named-content xmlns:xlink="http://www.w3.org/1999/xlink" content-type="dwc:institutional_code" xlink:type="simple">CAU</named-content>); 1 ♂, <bold>China</bold>: Yunnan, Baoshan, Dahaoping (<named-content xmlns:xlink="http://www.w3.org/1999/xlink" content-type="dwc:verbatimCoordinates" xlink:type="simple"><named-content content-type="geo-json" specific-use="{&#34;type&#34;:&#34;Point&#34;,&#34;coordinates&#34;:[100.142233,25.321900]}" id="NCID0EMUAE" xlink:type="simple">25°19'18.84"N, 100°08'32.04"E</named-content></named-content>, 1925 m), 11.V.2012, Wen-Liang Li (<named-content xmlns:xlink="http://www.w3.org/1999/xlink" content-type="dwc:institutional_code" xlink:type="simple">CAU</named-content>).</p></tp:treatment-sec><tp:treatment-sec sec-type="distribution" id="SECID0EWUAE"><title>Distribution.</title><p>China (Yunnan).</p></tp:treatment-sec></tp:taxon-treatment>
